# Supplementary material for: Machine Learning-Based Multidimensional Health Decline Prediction Framework: Data-Driven Modeling for the Middle-Aged and Elderly Population
Source: Healthcare (Basel). 2026 Jul 22;14(14):2223. doi: 10.3390/healthcare14142223 (PMC13409845; doi:10.3390/healthcare14142223)
Supplement: Supplementary file 1 [file healthcare-14-02223-s001.zip]

Archive with 1 entries (1 files):
- healthcare-4395276-supplementary.pdf
